# Supplementary material for: Phytochemical Characterization and In Vitro Biological Activities of Macleania rupestris (Ericaceae): Insights into Nutraceutical Potential
Source: Molecules. 2025 Oct 31;30(21):4251. doi: 10.3390/molecules30214251 (PMC12608963; doi:10.3390/molecules30214251)
Supplement: Supplementary file 1 [file molecules-30-04251-s001.zip]

Archive with 1 entries (1 files):
- molecules-3897863-supplementary.pdf
